# Supplementary material for: Site selective C–H functionalization of Mitragyna alkaloids reveals a molecular switch for tuning opioid receptor signaling efficacy
Source: Nat Commun. 2021 Jun 22;12:3858. doi: 10.1038/s41467-021-23736-2 (PMC8219695; doi:10.1038/s41467-021-23736-2)
Supplement: Supplementary file 3 — Source Data [file 41467_2021_23736_MOESM3_ESM.zip]

Archive with 7 entries (4 files):
- Source_Data/
- Source_Data/Source_data_main_manuscript.xlsx
- __MACOSX/
- __MACOSX/Source_Data/
- __MACOSX/Source_Data/._Source_data_main_manuscript.xlsx
- Source_Data/Source_data_SI.xlsx
- __MACOSX/Source_Data/._Source_data_SI.xlsx
