# Supplementary material for: Site selective C–H functionalization of Mitragyna alkaloids reveals a molecular switch for tuning opioid receptor signaling efficacy
Source: Nat Commun. 2021 Jun 22;12:3858. doi: 10.1038/s41467-021-23736-2 (PMC8219695; doi:10.1038/s41467-021-23736-2)
Supplement: Supplementary file 3 — Source Data [file 41467_2021_23736_MOESM3_ESM.zip › Source_Data/Source_data_main_manuscript.xlsx]

## Sheet: Sheet1
Fig 6b and Table 2: Functional Activity of 7OH analogs at mMOR as determined in CAMYEL BRET Assays
	cAMP %
Log[drug] (M)	DAMGO (cAMP%)									7 OH (cAMP %)									C11-Cl-7OH (23) (cAMP %)									C11-F-7OH (22)(cAMP %)									C11-Br-7OH (24) (cAMP %)
-13	-0.343422	15.5805	1.41732	-1.19585	0.71702	0.478828	1.6944	5.32364	4.58434	3.30563	2.89162	-4.35888	9.79664	10.0834	11.919	5.12854	4.12866	1.2769	-0.568155	13.1006	15.0829	7.32489	4.04573	5.29125	0.915616	1.03332	-1.94902	13.7634	17.6649	9.38449	11.7249	-6.34878	6.20153	-0.0235766	4.73231	0.045454	6.34775	21.1377	5.87031	7.06793	6.95372	15.1455	5.74998	5.38919	3.7452
-11	6.09448	2.44141	8.52809	5.43575	3.7044	1.34901	1.81196	-1.08376	-0.728241	-0.910175	-0.594467	1.50459	10.3177	11.6	5.32806	6.12352	-1.18913	-0.675368	22.2971	-9.03762	-0.0537595	20.8701	7.20523	16.4135	3.83616	-1.90521	3.56614	20.0905	12.8035	2.26807	1.24562	-1.25295	18.3526	6.66627	-0.846719	-5.16973	14.2135	8.36405	1.55247	8.66384	7.80815	10.8013	0.441297	-1.08862	0.647398
-10	1.72823	0.0890706	-1.81724	16.1543	6.81144	19.2753	3.3167	1.63914	10.5208	12.6265	-11.9755	9.00145	8.7384	-5.2017	8.64761	-2.70527	-3.18824	5.89351	-1.95716	12.894	-4.79094	0.0721884	0.330355	-0.402543	-1.32388	-2.10138	5.51126	13.6379	11.7751	16.0473	16.5566	-2.16906	7.34506	0.72378	2.03528	11.7782	10.1801	15.9014	8.01106	8.74198	7.94774	6.09188	2.31753	-3.2024	3.12732
-9	14.6461	18.37	18.8483	47.9	59.4105	56.9807	36.8388	43.8092	46.1925	6.25005	5.06717	3.56875	-0.585729	7.67243	-7.0867	8.22991	-1.02214	10.8029	2.05124	-8.73309	10.4525	-1.84333	3.82488	12.7464	9.61124	1.73638	14.7967	0.814493	-7.09615	6.2815	3.88901	-6.16247	2.27346	-4.16027	0.0682659	4.09205	13.8914	20.7075	0.693738	7.1213	-0.793718	5.23163	4.98462	-2.64398	5.42545
-8	54.4279	44.3207	58.3553	86.2498	84.9633	88.7212	82.7217	81.9867	95.6687	9.24976	16.4555	10.0292	22.5933	31.4368	25.3107	17.3146	8.44371	13.6716	-5.12897	6.21018	-1.08116	7.27516	2.29825	9.57403	9.24984	-4.75124	0.622245	1.66574	6.13428	7.13818	7.65257	6.94963	8.76763	3.36321	-0.110067	16.7433	1.54942	0.0595764	0.0119944	-1.24829	2.61791	1.04588	3.63358	0.477983	3.5882
-7	94.7459	89.7557	84.4404	103.092	95.8909	105.68	91.1195	91.3937	91.5037	31.3362	29.5321	20.0587	64.2387	61.8389	74.7851	53.7172	48.585	45.7301	11.7629	-2.4507	10.3244	12.5872	11.439	4.6796	1.65041	1.08219	0.92576	4.79138	10.9715	7.66088	21.2718	20.4101	18.8827	13.0494	8.16383	16.1975	-3.89443	-5.88013	9.77456	0.450212	1.25823	-1.70849	1.61603	1.4183	0.182685
-6	105.759	89.6935	102.343	97.3213	106.448	102.195	98.7916	100.678	92.5396	51.4904	44.0439	41.1377	71.7778	87.0279	84.9352	65.6946	62.0616	68.2077	18.6614	4.68934	11.9914	8.34139	7.12136	7.19436	11.7839	2.54033	3.96719	25.4304	7.79759	14.3775	23.1589	22.9335	14.5614	26.2834	10.6621	13.744	5.8044	1.85075	7.95782	11.2571	3.58862	-1.76214	6.0175	2.32353	0.67596
-5	102.015	97.5784	104.579	96.6295	98.3687	104.58	107.049	113.123	108.981	54.7418	39.306	62.8715	90.7674	85.3805	81.3701	80.1578	78.2326	79.4832	6.43487	6.38368	16.5545	12.4027	11.5958	9.17106	11.6377	17.8045	15.1324	18.6612	13.4113	8.55094	30.7876	22.9326	28.8572	20.3955	21.355	24.4984	9.01273	6.73015	3.06531	5.63136	1.05651	0.043147	7.00423	14.1806	4.63415

## Sheet: Sheet2
Fig 6c and Table 3 : Functional Activity of 7OH analogs at hMOR as determined in CAMYEL BRET Assays
Log[drug] (M)	DAMGO (cAMP %)									7 OH (cAMP %)									C11-Cl-7OH (23) (cAMP %)									C11-F-7OH (22) (cAMP %)									C11-Br-7OH (24) (cAMP %)
-13	1.16256	-6.71654	5.55404	6.14468	-10.7075	4.5627	2.10133	2.95339	0.845198	3.99833	-9.01037	9.50831	14.9262	7.33416	14.594	2.43143	9.51118	1.87387	15.4388	3.98868	-0.798353	3.85712	-0.674342	5.11106	-4.4777	4.87921	4.06374	3.27905	-3.53178	2.64197	-0.948521	1.81942	3.86481	2.97852	-0.0544183	0.916632	4.23948	4.05202	15.2175	4.85904	6.72065	16.8511	4.40671	8.45767	8.07806
-11	7.01669	-4.71208	3.0598	13.9517	-4.52807	3.44695	8.38762	-3.77251	-4.61511	10.0741	2.86744	-1.27628	14.2755	-12.2251	5.78913	12.061	-4.68916	0.882392	5.56766	-0.0987243	-1.20779	11.7024	0.158163	4.46769	2.34419	1.00093	-3.34507	9.24373	1.71628	-4.08172	4.12007	6.65045	8.68043	7.35719	0.1804	-7.53759	6.75208	9.52867	9.01613	11.4512	-5.46949	12.8282	13.3991	6.36299	12.7423
-10	23.9872	31.9271	31.1042	26.2749	20.3118	16.9632	5.79438	13.2278	15.6275	2.40635	-6.90085	4.4945	-1.37069	5.72436	-0.0609511	-1.68899	0.383997	1.30495	8.63583	-0.225088	3.66678	1.36503	3.73877	-5.1037	-3.2997	-3.02768	15.0493	2.24052	-1.73959	-0.501024	4.72654	-5.3691	0.64256	5.23683	2.01735	7.51742	4.33953	-1.39421	4.50357	1.43188	0.860232	-2.29211	0.64431	11.4211	26.9944
-9	83.2929	84.9251	85.9398	87.1639	70.6227	80.9924	86.8862	70.9597	70.8595	-5.15939	-0.281772	15.9197	2.83616	1.42517	-4.26143	10.2218	-0.838199	19.3398	10.2691	5.0211	7.38258	19.7872	-6.27669	-5.83692	8.25771	7.43712	22.4848	4.11283	-7.3719	5.17816	7.44816	-11.6959	4.5476	-1.27599	-3.18221	19.3939	2.31686	-1.29817	-1.01865	-2.25942	-7.16481	10.2432	25.8292	21.9013	22.3959
-8	101.297	90.1183	95.617	94.9621	80.7074	101.302	80.5991	79.7704	101.871	47.9539	40.673	45.9228	28.5173	37.309	37.8989	36.8098	40.2437	43.4509	-0.561807	-5.87795	6.43981	1.22367	16.3686	4.40032	2.43104	4.11361	14.2353	15.2392	22.4344	23.7656	25.1778	17.6434	19.3494	5.0692	13.2412	14.3735	3.16471	4.1647	7.3741	8.61887	14.9301	11.6764	-5.60947	-5.36636	10.9759
-7	84.826	103.003	98.5438	92.203	94.9009	88.7302	91.8158	88.9226	95.649	74.1823	79.6011	86.6364	71.3053	75.9463	78.9671	86.5888	87.8073	87.9307	10.7608	2.69156	16.2864	16.6401	9.75697	17.1458	11.7292	-1.4445	4.30214	48.1791	37.8893	39.1827	53.5374	50.3292	51.3541	36.9409	28.5036	44.2511	12.0186	17.6725	14.4534	3.53094	0.13258	-1.3668	-1.06254	7.0578	-1.6001
-6	98.2575	92.1607	109.669	106.978	96.9047	104.556	112.319	93.9893	98.3933	85.9913	88.2699	100.077	95.6224	98.6028	95.7246	101.519	93.2699	100.898	9.68747	7.44029	12.4984	21.3658	16.0104	20.3589	22.2511	5.16128	10.3498	56.7369	57.602	54.9333	67.8605	67.5648	53.8544	46.4412	33.3921	44.9213	18.6989	7.71585	19.1803	0.216513	6.6608	-0.225335	39.9126	18.2077	19.9668
-5	101.102	103.124	109.477	102.684	110.427	108.861	108.591	112.306	111.09	88.4213	90.605	95.9962	96.6598	92.1499	89.6322	104.97	106.65	107.127	24.2611	22.8658	18.7916	30.0534	27.3903	24.7857	23.2679	13.839	17.3142	51.264	45.9513	58.1795	79.6476	68.1188	65.3013	52.2398	64.2986	49.6622	14.6374	26.5598	13.4593	12.3793	6.1202	3.5813	27.8092	3.65162	6.73666

## Sheet: Sheet3
Fig 7a and Table 4: Nb33 BRET assay at mMOR
Log[drug] (M)	DAMGO																					Buprenorphine																		7-OH Mitragynine									Morphine
-11																						0.885577	-12.099	11.2134	1.55804	-5.60406	4.04602	-8.2848	-0.730602	9.0154	-11.2967	-6.86386	18.1605		-4.46696	4.46696	4.57492	-2.1402	-2.43471	8.10524	-10.4588	2.35361	-4.55861	5.73862	-1.18001	-4.75298	4.63348	0.119501
-10	3.45035	11.4832	-14.9335	-0.487379	0.0389084	0.448471	-4.14219	2.43099	1.7112	-1.0779	-15.1434	16.2214	5.63066	-0.462044	-5.16861	-3.13804	4.71431	-1.57627	1.58708	-0.373925	-1.21315	-1.4248	-9.43435	-31.0818	-4.09929	12.5087	0.66139	11.4902	-4.37202	-8.32655	16.5475	-1.92753	21.982	-3.59079	-15.1212	-12.1482	-6.62915	-1.21827	-8.18217	-7.16233	6.7364	17.2382	-2.27856	-1.22036	15.6435	-10.3312	4.39448	-8.63789	5.01597
-9	2.54468	0.733327	34.3413	6.96052	-1.35156	3.39937	3.85327	3.84246	2.55203	18.2179	1.398	13.71	1.7362	12.589	-5.81277	7.08903	-10.8919	4.22884	0.12894	3.57499	-0.915472	-16.7315	-5.36856	16.7158	11.8917	-5.4598	-0.417253	-1.43569	6.60789	0.22266	2.99642	9.50517	6.68012	0.933571	8.84614	-1.11083	2.29752	-5.63039	3.3603	-7.335	-6.50303	-1.28512	-14.3312	-4.26043	-7.41035	7.33691	-0.229983	-1.33255	5.77454
-8	25.6157	12.7572	13.2066	17.6481	12.0923	19.6406	0.580728	11.0598	7.70725	-0.981697	2.27562	16.2956	7.2069	3.25707	8.40477	5.37612	16.5535	18.8366	6.19527	5.66382	5.76304	12.8704	20.0337	2.3025	9.0575	2.68329	-2.55235	10.1426	8.93886	23.3746	33.5596	12.9132	8.74546	14.4037	-6.40501	8.54564	6.54866	10.7596	-0.859741	18.0513	18.0293	14.3718	-0.32807	-6.11451	-12.1072	6.0021	5.2851	-7.79687	7.85082
-7	39.184	43.9726	45.5474	44.372	47.4806	40.3972	43.1799	40.0954	50.9052	46.322	43.4934	46.6798	15.3041	41.6221	24.7726	58.1786	58.735	58.5885	47.331	55.8477	49.1137	-3.77453	-1.79083	11.4259	4.63195	5.31776	11.9916	22.6046	28.0598	3.86176	9.71188	23.0209	22.5916	14.5759	22.9578	13.6035	-4.22187	-1.41034	5.40905	34.9577	9.11931	11.9292	16.603	7.25641	-0.0254086	7.48346	5.46322	3.63689	15.3049
-6	90.7872	80.9431	113.263	86.0757	78.7261	62.876	82.9411	83.449	85.3338	83.734	58.391	77.9282	74.9594	106.759	66.805	96.1167	86.9683	102.153	89.9433	81.1928	93.243	-25.7447	9.20213	14.984		11.4989	6.17002	9.85733	27.8023	20.0092	1.24203	21.5244	24.2276	5.81752	-5.07809	6.84394	14.5077	14.2443	8.50777	11.2448	12.7863	8.67349	7.15776	-2.30098	5.3956	-5.25579	15.8192	11.2218	39.7475
-5	78.3004	96.1807	88.3338	114.596	90.0997	91.8485	91.211	101.524	97.9528	105.49	93.3001	92.3549	96.5229	94.3135	107.346	108.338	93.8039	95.4962	95.2898	98.423	95.5858	20.0928	28.2479	28.673	19.2647	19.3179	18.206	32.8423	26.6681	25.8216	18.2983	23.0103	21.8972	13.6423	17.4087	11.3683	6.3511	10.8016	11.8644	31.8558	13.6622	18.9084	19.9525	1.3915	5.56823	5.85329	2.0473	9.46763	66.0628
-4	116.548	105.758	97.0797	106.37	115.431	97.3489	102.87	112.822	97.3627	99.0991	123.097	102.778	111.876	86.5818	91.4453	105.421	94.7199	96.8839	110.228	96.6672	105.453																												62.86
-3
[truncated: 23 more columns]

## Sheet: Sheet4
Fig 7b and Table 4: Nb33 BRET assay at hMOR
Log[drug] (M)	DAMGO																		Buprenorphine																		7-OH Mitragynine									Morphine
-11																			1.21955	-2.79436	1.57481	2.60553	-9.34057	6.73504	-10.2292	-3.36767	13.5968	-10.8913	-6.72565	17.617	-0.0849686	-8.97481	9.05978	0.765019	-8.73334	7.96832	9.62029	-6.23774	-3.38255	7.20363	9.13286	-3.71686	-1.15369	3.76535	-2.61167
-10	-0.665285	-1.58777	2.25306				-7.1432	11.3111	-4.16787	3.69722	0.760399	-4.45762	-2.622	2.09492	0.52708	13.9543	-1.14258	-12.8118	-9.19965	26.512	-5.64705	15.1075	2.15173	13.3945	1.41765	-11.1756	9.11912	-3.6708	12.02	8.36701	10.5733	-31.0162	-6.83997	2.87072	5.46875	-7.42296	3.34135	-0.107121	-2.1898	-30.9384	-40.1598	-19.7348	5.76844	5.17736	-11.5369	-0.666397	-4.22496	4.89136	-1.13463
-9	-0.436818	17.8664	3.6799	23.3646	-18.1526	-5.21203	8.3779	-4.8063	11.3412	7.23577	7.90935	35.5621	5.75992	9.99442	0.848688	11.5177	-1.12022	-2.97567	5.84854	9.91547	18.1713	-5.57409	12.4755	3.35428	-4.29042	1.9441	4.00847	11.6248	2.06505	-4.32236	-25.5676	-14.0251	-1.76575	23.2914	21.0267	23.3672	-0.521185	-14.1915	9.72535	-27.611	-32.8323	-20.4073	17.3272	-1.73819	-3.01885	14.6174	6.25081	13.143	14.3152
-8	20.177	18.5691	18.1423	-4.38706	26.9906	8.91801	5.2279	-7.95027	6.05305	32.9397	13.5225	8.07101	-8.41095	-15.4863	-10.7426	8.66372	-2.1858	12.3672	6.08715	21.5012	12.5136	21.6648	11.1368	13.1902	11.8992	15.3655	15.1466	12.9493	0.751251	7.51251	8.52607	16.5476	9.73687	8.34704	32.2596	29.9494	-15.9961	14.8672	3.68125	16.5843	-14.832	-13.0267	20.6372	12.3228	23.4678	21.2347	12.9081	14.9923	-2.04233
-7	46.3257	35.6782	43.9289	39.0007	13.1196	22.7699	22.3631	33.5236	35.186	20.8511	43.7439	25.8895	27.0933	28.3462	16.4936	11.0855	28.0975	32.3598	21.9201	19.7673	18.6962	-6.48167	-2.06854	23.2985	26.3498	14.2948	26.9532	17.0829	41.7567	9.23219	28.0901	-0.140729	6.22395	9.39989	27.9421	18.0045	21.3686	4.93581	2.30928	16.779	-24.4074	4.69032	26.3443	12.1258	32.2616	24.6234	24.6234	23.029	23.0582
-6	39.5449	68.6594	65.4307	89.6693	79.1557	81.5827	84.0078	60.8376	76.9731	77.2434	70.804	71.8368	86.0481	66.8856	79.1	76.8011	58.1721	60.9143	10.9494	16.851	13.887	31.0697	14.6651	3.39966	26.3202	27.3199	11.5147	10.2469	22.5411	22.5304	4.56706	23.3584	15.528	22.64	20.8979	27.5483	18.4825	5.00379	4.13858	35.6288	24.903	-9.96473	33.562	14.8644	22.3776	33.1249	41.8414	55.4659	52.0164
-5	106.145	94.6573	96.7005	88.0866		76.2588	99.035	89.0249	89.2839	78.2583	93.131	112.683	87.8772	81.6662	80.3395	98.0754	89.983	98.2542	41.0723	30.16	16.0609	36.8555	6.73504	11.5452	44.2489	20.9789	26.3557	43.6687	48.5393	40.3468	14.4765	12.1664	21.4785				11.4619	18.1488	3.31045	-12.2125	-2.42481	14.6373	31.1452	25.2082	26.4691	58.1548	78.8715	84.8291	58.2506
-4	105.361	83.1865	112.167	111.061	109.401	100.01	113.713	103.113	100.499	107.609	86.0898	112.476	99.3345	121.613	112.835	110.415	75.7951	116.056																												58.6146	43.8856	71.6594	65.9157
[truncated: 17 more columns]

## Sheet: Sheet5
Fig 8a and Table 5. Antagonist activity of 7OH analogs at mMOR
Log[drug] (M)	DAMGO									Naloxone									C11-Cl-7OH (23)									C11-F-7OH (22)									C11-Br-7OH (24)
-13
-12	0.199859	0.18958	0.19239	0.205976	0.191384	0.196346	0.175138	0.161125	0.168032
-12	0.207254	0.204212	0.218049	0.198038	0.187921	0.203127	0.17868	0.171111	0.170083
-12	0.210143	0.196773	0.215637	0.183924	0.197933	0.118628	0.173173	0.168483	0.169041
-12	0.212954	0.218304	0.208092	0.197166	0.200549	0.211186	0.167852	0.169878	0.15975
-12	0.192852	0.202748	0.203757	0.187704	0.177859	0.191483	0.172962	0.165481	0.170128
-12	0.203845	0.217542	0.215512	0.210532	0.180715	0.205099	0.176045	0.162997	0.160221
-12	0.203437	0.204197	0.203054	0.187963	0.176898	0.200572	0.17312	0.169129	0.171462
-11										0.205744	0.199658	0.196915	0.191312	0.204471	0.208568	0.164272	0.157106	0.163629	0.196287	0.210372	0.208599	0.188132	0.205379	0.206006	0.176299	0.163191	0.178828	0.209149	0.192874	0.226368	0.200051	0.205895	0.209435	0.176123	0.177857	0.190866	0.240909	0.208925	0.202509	0.208882	0.193803	0.202269	0.179784	0.16669	0.173919
-10										0.196402	0.199189	0.207545	0.194952	0.17922	0.201402	0.164453	0.175681	0.177786	0.206312	0.22945	0.207563	0.20266	0.201293	0.202894	0.179309	0.190913	0.175028	0.20862	0.20756	0.215364	0.209057	0.201029	0.211039	0.181427	0.181858	0.177964	0.189442	0.203378	0.221396	0.202435	0.209022	0.198194	0.175355	0.165436	0.179735
-9										0.201573	0.191158	0.218201	0.167561	0.186556	0.200847	0.16816	0.164503	0.147666	0.197803	0.19068	0.203558	0.184969	0.211384	0.20335	0.175493	0.168129	0.172334	0.204595	0.216519	0.21361	0.191005	0.210103	0.18733	0.165858	0.1752	0.170688	0.194887	0.205989	0.224971	0.1941	0.200804	0.215949	0.168692	0.159387	0.178613
-8										0.162682	0.137566	0.149265	0.137403	0.126673	0.117831	0.104233	0.110176	0.108261	0.205599	0.194079	0.194398	0.185272	0.193836	0.208005	0.162811	0.171159	0.171379	0.212316	0.201601	0.209117	0.189301	0.202378	0.204731	0.163146	0.165583	0.155988	0.207925	0.213712	0.206002	0.207748	0.216203	0.189097	0.175109	0.162465	0.170561
-7										0.0587936	0.0586458	0.0591523	0.0533033	0.042982	0.045628	0.0428582	0.0383454	0.0683823	0.171007	0.16563	0.140452	0.172191	0.163979	0.154817	0.15025	0.153787	0.166971	0.157143	0.168085	0.1534	0.152909	0.170443	0.158055	0.150744	0.142585	0.147694	0.177719	0.175323	0.183903	0.192085	0.172625	0.190828	0.155324	0.15276	0.160391
-6										0.0233722	0.00738204	0.0174928	0.0151096	0.0314887	0.0232998	0.0263605	0.0231694	0.0281945	0.0652722	0.0805941	0.0803799	0.0759574	0.0669407	0.073084	0.0889381	0.0500896	0.0755158	0.0608633	0.0550964	0.0630212	0.0727565	0.0651245	0.0765965	0.0664245	0.0611557	0.0882683	0.0756772	0.0783235	0.0649219	0.0842058	0.0634015	0.0687184	0.083254	0.0829001	0.0797738
-5										0.00399232	0.0120521	-0.00642794	0.0164183	0.0189088	0.0200172	0.0263359	0.0222212	0.0241911	0.0513563	0.0551406	0.027341	0.0339854	0.0563824	0.0317447	0.0604045	0.0412298	0.0424318	0.033222	0.0330597	0.0450499	0.0340866	0.0417084	0.0358437	0.0590995	0.0561943	0.0532486	0.015882	0.0267854	0.0240768	0.030288	0.00867528	0.0285273	0.0257683	0.0285646	0.0420732

## Sheet: Sheet6
Fig 8b and Table 6. Antagonist activity of 7OH analogs at hMOR
Log[drug] (M)	DAMGO									Naloxone									C11-Cl-7OH (23)									C11-F-7OH (22)									C11-Br-7OH (24)
-13
-12	0.216355	0.234411	0.222275		0.213536	0.207547	0.177602	0.185585	0.176694
-12	0.231759	0.220056	0.21879		0.211088	0.205621	0.180221	0.170701	0.178701
-12	0.217234	0.226668	0.211694		0.213992	0.186786	0.18801	0.184933	0.175882
-12	0.211302	0.22091	0.21183	0.204441	0.20728	0.203976	0.193472	0.173669	0.194069
-12	0.226989	0.20918	0.214809	0.184651	0.206888	0.202285	0.185075	0.179935	0.182918
-12	0.211053	0.203647	0.206623	0.191465	0.217997	0.208747	0.195468	0.172287	0.172799
-12	0.214758	0.215972	0.215628	0.200869	0.213089	0.22338	0.181075	0.190386	0.179443
-11										0.220893	0.220695	0.211833	0.200202	0.176952	0.202859	0.18636	0.161852	0.180775	0.219244	0.207378	0.21015	0.205167	0.204862	0.205814	0.191031	0.189032	0.196417	0.231482	0.215568	0.208282	0.237367	0.214723	0.215854	0.200472	0.179504	0.189472	0.212321	0.223524	0.219251	0.198717	0.192999	0.212473	0.193912	0.17781	0.194561
-10										0.211092	0.206349	0.219463	0.231496	0.208634	0.208246	0.168239	0.180649	0.192035	0.225142	0.208619	0.219461	0.204269	0.208485	0.214808	0.182699	0.186047	0.186643	0.217156	0.217549	0.215412	0.213404	0.231298	0.189617	0.198868	0.189809	0.18175	0.218044	0.204006	0.228941	0.218232	0.219418	0.22342	0.181366	0.18359	0.19233
-9										0.228616	0.228197	0.193962	0.215618	0.211807	0.218195	0.178696	0.188269	0.177659	0.214941	0.211168	0.212634	0.192112	0.206461	0.212618	0.183493	0.188357	0.189341	0.198985	0.203096	0.20854	0.223145	0.213703	0.20557	0.20384	0.178946	0.174356	0.207103	0.209629	0.217708	0.200238	0.206608	0.207338	0.183999	0.179205	0.195336
-8										0.183773	0.171451	0.164217	0.1807	0.183029	0.185746	0.165884	0.176423	0.17526	0.20827	0.201322	0.204635	0.229673	0.207745	0.224264	0.190404	0.183856	0.184523	0.208549	0.215152	0.201327	0.211969	0.20166	0.205171	0.181825	0.182371	0.204409	0.203936	0.215027	0.210351	0.215618	0.211807	0.218195	0.194978	0.18138	0.177525
-7										0.101235	0.101154	0.0953346	0.108783	0.0861489	0.104495	0.103337	0.0951176	0.0978648	0.204694	0.190394	0.182621	0.188367	0.200673	0.208198	0.175472	0.18196	0.167816	0.184891	0.169853	0.165089	0.223355	0.200982	0.196421	0.175714	0.182892	0.197054	0.209176	0.190866	0.193173	0.231496	0.208634	0.208246	0.18674	0.182524	0.183864
-6										0.0462856	0.0278311	0.0425023	0.0550138	0.0486617	0.040188	0.0522252	0.0859616	0.0622901	0.0957752	0.0945942	0.105868	0.140182	0.151572	0.134433	0.146096	0.121505	0.131604	0.0854807	0.0797428	0.102472	0.145306	0.144812	0.129193	0.137775	0.12196	0.126758	0.107119	0.1203	0.123029	0.200202	0.176952	0.202859	0.141357	0.133139	0.13663
-5										0.0252661	0.0184963	0.030539	0.0676535	0.0477243	0.0610777	0.0748661	0.0622803	0.0614921	0.0376413	0.0359992	0.0385681	0.0784017	0.0836506	0.0863909	0.096279	0.0690892	0.059745	0.0386409	0.0505224	0.0658799	0.0944753	0.0877349	0.0892798	0.0874215	0.0975532	0.0949172	0.0244266	0.0259377	0.01649	0.124942	0.116032	0.12226	0.0640018	0.0725665	0.0516179

## Sheet: Sheet9
		Figure 9a	Time course of 11-F-7OH at 5 mg/kg, sc
					Tail flick latency in secs		11-F-7OH (22)
		Time (min)													Av	%MPE	sd		SEM
		0 (baseline)		2.6	2.7	1.8	2.1	1.9	2	2.6	2.1	2.2	2.3	1.9	2.2	0	0.31305	14.2295	4.10771
		15		4.15	4.9	4.3	4.85	6.95	4	6.6	4.2	6.3	6.7	3.5	5.13182	#VALUE!	1.26041	24.5607	7.09007
		30		3.4	3.75	3.55	3.6	6.4	4.6	2.9	5.1	3.4	10	4.9	4.69091	#VALUE!	2.03086	43.2936	12.4978
		60		1.9	2.15	2.65	2.75	4.55	2.9	2.8	3.5	3.4	4.9	4.4	3.26364	#VALUE!	0.989215	30.3102	8.7498
		120		2.3	1.8	2.3	2.4	1.8	2.5	3.3	3.8	5.2	5.7	5.9	3.36364	#VALUE!	1.55838	46.3302	13.3744
		Tail ID		1	2	3	4	5	6	7	8	9	10	11	AVERAGE
		Wt (g)		33	29	31	32	32	31	27	29	30	29	28
							Tail flick (%MPE) 11-F-7OH (22)
		BASELINE		0	0	0	0	0	0	0	0	0	0	0
		15 min		20.9459	30.137	30.4878	34.8101	62.3457	25	54.0541	26.5823	52.5641	57.1429	19.7531	37.6203
		30 min		10.8108	14.3836	21.3415	18.9873	55.5556	32.5	4.05405	37.9747	15.3846	100	37.037	31.639
		60 min		-9.45946	-7.53425	10.3659	8.22785	32.716	11.25	2.7027	17.7215	15.3846	33.7662	30.8642	13.2732
		120 min		-4.05405	-12.3288	6.09756	3.79747	-1.23457	6.25	9.45946	21.519	38.4615	44.1558	49.3827	14.6824
					Tail flick of vehicle
		Tail ID		1	2	3	4	5	6
		Wt (g)		28	27	28	32	35	31
					Tail flick latency in secs Vehicle							ave	%MPE	sd		SEM
			Baseline (0)	2.4	2.6	3	2.4	2.3	2.2			2.48333	0	0.282843	10.8786	5.43928
			15	2.6	2.7	1.9	2.6	2.4	2.5			2.45	#VALUE!	0.369685	15.0892	7.54458
			30	3	2.8	2.15	2.6	2.6	2.6			2.625	#VALUE!	0.363719	13.7903	6.89515
			120	2.5	2.9	2.4	2.5	2.3	2.4			2.5	#VALUE!	0.221736	8.61109	4.30555
					Tail flick (%MPE) Vehicle
		%MPE	Baseline (0)	1	2	3	4	5	6
			15	2.63158	1.35135	-15.7143	2.63158	1.2987	3.84615			-0.659154
			30	7.89474	2.7027	-12.1429	2.63158	3.8961	5.12821			1.68508
			120	1.31579	4.05405	-8.57143	1.31579	0	2.5641			0.113051

## Sheet: Sheet10
		Fig 9b/Antinociception 11-F-7OH (22) at 5 mg/kg, 10 mg/kg and 25 mg/kg in comparison to 7OH, morphine
	Drug (mg/kg, sc)			Tail flick latency in secs 11-F						mean	% MPE	sd		SEM
	0 (Baseline, no drug)	2.1	2.7	1.9	2.4	2.2	1.8	1.9	2.3	2.1625	0	0.302076	13.9688	4.93873
	5	3.5	4	3.3	3.7	4.3	4.6	5	4.4	4.1	41	0.58064	14.162	5.00701
	10	4	3.7	4	4.6	4.3	5	4.5	4.4	4.3125	43.125	0.408613	9.47508	3.34995
	25	4.4	4.7	5.3	5.3	4	4.8	4.9	5.7	4.8875	48.875	0.543632	11.1229	3.93254
	Tail ID	1	2	3	4	5	6	7	8
	Wt (g)	33	27	29	31	30	29	34	31
				Tail flick (%MPE) 11-F
	0 (baseline)	0	0	0	0	0	0	0	0
	5 mg/kg, sc 11-F	17.7215	17.8082	17.284	17.1053	26.9231	34.1463	38.2716	27.2727
	10 mg/kg, sc 11-F	24.0506	13.6986	25.9259	28.9474	26.9231	39.0244	32.0988	27.2727
	25 mg/kg, sc 11-F	29.1139	27.3973	41.9753	38.1579	23.0769	36.5854	37.037	44.1558
				Tail flick vehicle
	Tail ID	1	2	3	4	5	6	7	8	9	10	11	12
	Wt (g)	32	35	36	28	28	27	31	30	29	27	34	33
	0 (baseline)	2.3	2.55	2.6	2.5	2.5	2.35	2.9	2.15	2.6	2.1	2.15	2.4
	vehicle (tail flick latency)	2.75	2.4	2.4	2.45	2.1	2.95	3.2	2.6	2.2	2.4	2.5	2.8
	vehicle (%MPE)	5.84416	-2.01342	-2.7027	-0.666667	-5.33333	7.84314	4.22535	5.73248	-5.40541	3.79747	4.4586	5.26316
				Tail flick morphine
	Tail ID	1	2	3	4	5	6	7	8	9	10
	Wt (g)	44	41	41	38	39	23	21	20	23	22
	0 (baseline)	3.9	1.9	1.9	1.9	5.6	2	2.3	3.1	2.5	3
	Morphine 10 mg/kg, sc (tail flick latency)	5.9	10	10	6.9	10	10	10	10	6.4	6
	Morphine 10 mg/kg, sc (%MPE)	32.7869	100	100	61.7284	100	100	100	100	52	42.8571
				Tail flick 7OH
	Tail ID	1	2	3	4	5	6	7	8	9	10
	Wt (g)	22	22	22	22	22	22	24	22	20	20
	0 (baseline)	2.9	2.7	3.7	3.5	3.4	3.1	3.2	2.7	3.7	2.5
	7OH 2 mg/kg, sc (tail flick latency)	10	10	10	10	10	7.1	10	6.5	10	10
	7OH 2 mg/kg, sc (%MPE)	100	100	100	100	100	57.971	100	52.0548	100	100

## Sheet: Sheet11
Figure 9c/	Time course of 11-Cl-7OH at 5 mg/kg, sc and 25 mg/kg, sc
		Tail iD		1	2	3	4	5	6	7	8
		Wt (g)		33	30	33	28	26	30	31	32
		Administration 5mg/kg C11-7OH Cl
		Time (min)				Tail flick latency in secs									Av	%MPE	sd		SEM
		0(Baseline)		3.8	2.9	3.6	3.3	3.6	2	2.5	3.1				3.1	0	0.61412	19.8103	7.004
		15		2.65	2.95	3.7	4.4	3.7	3.4	2.8	2.75				3.29375	2.80797	0.613792	18.6351	6.58849
		30		3.6	2.95	2.9	3.8	3.9	2.8	2.8	2.95				3.2125	1.63043	0.469612	14.6183	5.16834
		60		2.8	3.4	3.5	3.4	2.9	3.7	4	2.9				3.325	3.26087	0.426782	12.8355	4.53805
					Tail flick	(%MPE)
		0 (baseline)		0	0	0	0	0	0	0	0				0
		15		-18.5484	0.704225	1.5625	16.4179	1.5625	17.5	4	-5.07246				2.26579
		30		-3.22581	0.704225	-10.9375	7.46269	4.6875	10	4	-2.17391				1.31465
		60		-16.129	7.04225	-1.5625	1.49254	-10.9375	21.25	20	-2.89855				3.26087
		Tail iD		1	2	3	4	5	6	7	8
		Wt (g)		31	32	31	28	29	33	32	29
		Administration 25mg/kg C11-7OH Cl													av	%MPE	sd		SEM
		Time (min)				Tail flick latency in secs
		0(Baseline)		3.5	2.75	3	2.6	2.3	2.8	2.7	2				2.70625	0	0.447563	16.5381	5.84711
		15		3.45	2.8	2.95	2.55	3.1	2.55	2.9	3				2.9125	2.82776	0.294897	10.1252	3.57981
		30		2.75	3.4	3.25	3.35	3.1	3.05	3.2	3				3.1375	5.9126	0.210017	6.69377	2.3666
		60		3	3.5	3.15	3.5	4	2.85	2.75	2.6				3.16875	6.34105	0.468994	14.8006	5.2328
		150		3.7	3	2.6	2.9	3.3	2.5	2.9	2.3				2.9	2.65638	0.450397	15.5309	5.49101
						Tail flick	(%MPE)
		0(Baseline)		0	0	0	0	0	0	0	0				0
		15		-0.769231	0.689655	-0.714286	-0.675676	10.3896	-3.47222	2.73973	12.5				2.58595
		30		-11.5385	8.96552	3.57143	10.1351	10.3896	3.47222	6.84932	12.5				5.5431
		60		-7.69231	10.3448	2.14286	12.1622	22.0779	0.694444	0.684932	7.5				5.98935
		150		3.07692	2.77778	-4.96454	4.69799	2.89855	-0.671141	0	-10				-0.273055

## Sheet: Sheet12
Fig 9d: Dose-response curves in mouse tail-flick assay for the parent 7OH (s.c.) and 22 (s.c.), 15 minute time point
Log [dose] (M)	7-OH mitragynine (%MPE)										11-F-7OH (%MPE)
1e-30	0	0	0	0	0	0	0	0	0	0	0	0	0	0	0	0	0	0	0	0
0.1	5.40541	8.66142	16.5289	34.8214	6.87023	7.62712	-5.55556	0.729927	3.6036	8.51064	1.68067	10.3175	-0.884956	20.8955	3.73134	1.65289	0.813008	15.7895	6.38298	0
0.3	36.036	36.2205	44.6281	52.6786	100	73.7288	100	72.2628	100	12.0567	0.840336	3.1746	-13.2743	18.6567	7.46269	12.3967	9.7561	0	87.9433	12.2137
1	100	100	100	100	100	100	100	100	100	100	68.0672	18.254	1.76991	24.6269	3.73134	5.78512	8.94309	18.0451	87.234	3.05343
3											18.4874	30.1587	45.1327	31.3433	5.97015	7.43802	17.8862	23.3083	30.4964	6.87023
10											6.72269	21.4286	-9.73451	22.3881	14.9254	0	17.0732	28.5714	55.3192	12.9771

[truncated: 1 more sheets: Sheet13]
