# Supplementary material for: Site selective C–H functionalization of Mitragyna alkaloids reveals a molecular switch for tuning opioid receptor signaling efficacy
Source: Nat Commun. 2021 Jun 22;12:3858. doi: 10.1038/s41467-021-23736-2 (PMC8219695; doi:10.1038/s41467-021-23736-2)
Supplement: Supplementary file 3 — Source Data [file 41467_2021_23736_MOESM3_ESM.zip › Source_Data/Source_data_SI.xlsx]

## Sheet: Sheet1
Supplememntary Figure 7A/ Agonist activity of 7OH analogs at hDOR
Log[drug] (M)	DPDPE									7-OH-Mitragynine									11-Cl-7OH (23)									11-F-7OH (22)									11-Br-7OH (24)
-13	-3.35777	-1.52024	4.87795	-0.532843	-3.5715	4.10434	5.63204	2.36465	-3.63786	3.02462	-6.77592	3.7513	10.1702	6.17444	15.4423	-4.71519	5.3718	-0.65651	-6.48452	2.21767	4.26689	9.36887	-0.644674	11.9855	0.0209154	7.53867	4.08253	-0.51971	3.10303	0.875492	5.99374	2.35809	5.53491	-9.52888	9.80541	-0.276526	-12.8405	3.45494	9.38564	2.25233	8.16231	14.0199	6.2368	9.60783	10.0864
-11	6.08945	3.34613	1.89661	10.798	3.8891	0.897289	3.18068	-6.32869	3.14797	10.918	-1.6818	2.57235	2.60522	5.41808	12.5121	11.3973	0.752232	-0.993967	7.33876	12.4107	20.099	7.6883	4.75432	8.24754	8.18803	1.32597	2.42726	-7.5527	10.3457	6.83894	6.55232	7.52935	1.02444	18.8483	4.14968	-0.784648	6.72176	21.7822	0.845171	0.830963	-3.07043	2.23951	15.2814	3.68194	0.860688
-10	11.4658	18.4337	23.7987	13.5265	2.85017	5.56641	4.72979	10.4421	11.1259	31.7942	19.5741	16.1123	10.8062	10.5331	10.4418	9.48385	5.50987	21.6698	5.72433	19.2021	4.26555	3.55305	-1.82724	11.1585	2.69401	3.13097	7.13971	4.09051	-4.63016	8.52581	11.2871	-1.14707	9.89106	2.3909	3.97702	19.4184	3.83874	3.77879	7.21914	-2.67332	3.72574	-0.912104	-0.907458	-0.118997	1.02655
-9	42.5842	37.0905	48.5956	40.7398	32.6551	43.8472	51.7146	40.9404	43.2179	15.8661	3.12214	22.479	1.83264	-4.30773	2.47504	15.4988	8.36834	7.07466	23.852	14.4843	22.6626	18.4578	15.1232	4.55291	18.1791	11.0147	18.7534	8.33958	11.504	5.8475	-3.90498	-8.28984	12.1949	6.43842	2.01275	5.41707	19.553	11.3403	28.4089	9.17939	-1.42701	-6.15818	5.45248	0.724429	17.3106
-8	91.1521	73.5219	77.5788	74.9379	76.598	76.1993	70.9318	69.6207	90.2955	27.0326	26.8622	6.31764	-2.95241	5.20216	3.25541	18.5072	16.8026	16.758	13.6904	16.1168	10.9974	2.93476	-7.54647	4.61176	5.7671	0.471529	17.0267	2.88963	-16.6078	13.7181	1.45516	8.91544	-8.08876	-4.57952	2.71542	18.3397	10.6504	18.084	4.15344	20.0173	1.0999	15.8027	12.7278	11.7823	20.1626
-7	94.8616	92.4318	96.8308	106.185	103.126	93.534	95.6914	92.7933	91.4728	27.5943	29.9093	13.7827	13.3703	19.5028	21.8057	32.1543	37.3674	42.4632	15.9329	22.4846	15.3548	1.08622	2.26732	6.25512	-1.21987	-1.15059	2.37046	30.3483	21.8663	22.0325	12.2379	10.9328	13.3432	3.21591	7.05785	2.65065	11.4791	14.5317	-1.15539	1.33445	28.0039	13.2568	5.89707	5.1203	15.4297
-6	107.84	82.4366	97.7793	99.1324	98.9503	90.0975	107.763	95.4669	100.614	47.0072	54.0661	57.5431	39.2612	45.3193	38.3255	32.249	29.9213	37.5943	30.6083	25.9231	32.3513	1.67675	12.7082	9.62511	17.2797	6.92206	2.63617	34.2535	17.385	29.3707	32.2245	19.3851	24.4275	22.3041	14.4734	13.6453	13.1842	10.2252	8.59512	5.72987	12.7267	14.3479	6.33577	10.7527	13.8749
-5	108.464	116.733	109.409	107.309	104.622	104.376	108.121	116.428	106.246	59.4902	54.7394	48.113	45.4731	42.3531	41.8085	33.7355	48.8189	36.1755	17.1397	15.6735	17.1747	8.17993	-3.54448	1.30531	21.6642	15.0671	20.6929	35.2154	37.8271	20.1668	20.0459	27.5701	32.2497	21.4666	22.179	20.5682	4.70007	18.4127	25.3039	6.57266	24.0158	10.0458	10.1909	12.9945	10.3075
Supplememntary Figure 7B/ Agonist activity of 7OH analogs at mDOR
Log[drug] (M)	DPDPE									7-OH-Mitragynine									11-Cl-7OH (23)									11-F-7OH (22)									11-Br-7OH (24)
-13	6.06151	-10.7876	4.72604	-0.597027	-1.44831	2.04529	1.66695	-1.76513	4.26861	3.61931	5.36798	-8.98733	-7.00724	2.29661	7.3103	-1.54114	-0.913495	2.45459	-2.74575	-1.93074	4.67638	0.154338	-4.31033	4.15608	0.511253	7.98749	3.88304	-0.833158	15.6965	-5.82385	1.28382	2.64352	6.57364	-5.55997	1.8034	3.75666	-4.48977	2.52571	1.96406	13.4101	7.38759	17.2326	-5.08056	4.50816	13.385
-11	16.2882	8.24915	12.8768	11.2547	11.0168	-2.74815	1.65033	-1.71374	0.0633651	3.45525	6.71355	6.95057	-3.42126	2.4315	1.87509	16.3155	9.13815	13.5385	28.0105	19.9828	19.4476	11.3847	-1.66046	-5.15677	5.22621	0.0321175	8.89023	12.0117	1.60694	13.3008	5.9086	13.4698	3.25909	9.67911	6.216	9.4253	10.869	6.16959	-5.4274	13.8383	9.77129	11.6667	2.79239	-1.11729	-1.6751
-10	29.7658	40.9166	50.1794	8.65417	16.754	18.7171	18.4805	17.9456	21.8293	39.904	39.7156	42.1881	15.8228	9.00649	14.7091	41.1226	23.2827	29.2586	24.7821	18.2952	15.7891	-5.27668	4.22202	6.7221	13.4439	1.45418	8.44252	-4.22501	3.53106	0.693895	1.58929	-3.88704	2.29766	4.3674	7.15527	10.722	8.93031	5.93904	6.51992	4.46072	5.12858	-1.73262	2.47837	3.97521	-1.97134
-9	46.9294	45.7767	76.3287	53.6511	52.3859	73.0815	60.7072	52.0168	72.5939	27.3274	1.19211	34.2965	12.9525	-4.55179	-8.40065	25.2583	24.354	24.6431	33.463	29.5442	24.9953	13.5309	12.8985	13.5578	8.89323	12.9272	29.4233	-4.72731	10.4426	11.2028	10.7963	-1.11529	-6.03592	3.18788	1.13562	-3.32473	17.3278	15.5005	47.145	-2.09448	7.43359	-5.33923	5.64228	-1.52993	3.09956
-8	105.195	94.1471	96.3086	90.4519	89.1321	103.669	83.6346	78.8229	100.044	17.0946	20.9939	16.1181	8.74453	16.0659	5.86339	49.6952	40.7941	63.5779	24.8631	32.1589	37.1926	12.9562	15.2093	7.16642	10.5442	-9.44558	11.0136	13.6765	-5.44545	-5.10813	13.4452	8.2486	4.71866	1.33011	-3.9215	5.79162	10.5957	18.0747	9.65122	4.93476	-3.07784	4.75006	6.10949	1.28459	9.80823
-7	95.0806	91.0111	103.453	93.961	98.0117	103.021	95.8382	97.1021	100.993	29.0999	18.677	46.5592	41.3409	38.1857	36.2209	62.8298	64.7985	75.1004	31.8669	29.4684	27.3279	35.1303	15.7738	14.2288	-2.32085	1.19222	1.12867	30.1688	32.9372	28.2956	32.0377	31.8373	22.4143	6.1677	13.5479	12.0733	11.1893	13.4547	27.5656	14.54	12.7942	5.69806	4.25255	2.06496	7.66066
-6	101.655	79.1185	100.475	106.537	91.4269	94.0755	101.126	96.8592	102.652	49.9165	58.342	65.4236	68.6722	65.6062	68.2461	72.0352	62.2673	61.4936	24.5815	25.9676	37.4358	15.5242	17.7522	18.5933	15.1392	2.29062	7.30588	47.099	41.9872	38.3786	51.107	48.5979	35.3577	31.3142	12.8186	22.449	28.5316	7.81043	20.2665	20.4093	17.1261	17.3487	14.4976	7.19479	12.5927
-5	119.19	109.156	98.1208	104.346	101.157	103.483	100.727	108.147	112.465	79.5205	79.1947	68.9488	85.2247	78.2035	78.3957	62.0758	81.7668	72.4775	26.1167	29.2367	36.3699	32.2405	24.7678	31.8502	20.8066	14.4196	18.4666	47.1654	47.1068	50.635	37.9412	42.0474	46.3733	28.2147	32.1025	39.5821	13.8013	18.9976	33.2307	22.3286	13.395	16.9068	13.8361	11.2191	18.2655

## Sheet: Sheet2
Supplememntary Figure 8A/ Agonist activity of 7OH analogs at hKOR
Log [drug](M)	U50,488									7-OH									11-Cl-7OH (23)									11-F-7OH (22)									11-Br-7OH (24)
-13	-14.0724	6.33112	7.74131	-0.759882	-6.87573	7.63562	-0.455677	3.80984	-3.35425	-2.90672	-1.90635	4.81313	2.25712	-10	7.74288	-0.980435	-0.455997	1.43648	4.45951	-4.72116	0.261539	1.31054	-2.98732	1.67674	6.87369	5.68082	9.76206	2.02661	-5.79577	3.76923	2.61983	6.89623	-9.51607	-3.45587	3.95914	-0.503308	-3.62102	-4.91989	8.54074	7.34886	-4.44758	-2.90139	2.03646	-3.05193	1.01547
-11	-12.0541	-15.5057	-30.6196	3.03158	-5.35816	0.557715	1.42599	5.29007	3.66698	2.53286	-16.0954	-7.28114	-0.560579	-1.38566	5.18797	3.6558	-6.19545	-4.67474	8.28191	-7.98739	6.10707	1.52397	-1.1871	-6.8877	2.72998	5.87585	10.03	-18.0186	-16.1556	-9.7654	-4.48093	6.07888	-3.72607	-2.3334	-2.85643	-4.79504	21.966	-9.51137	21.9409	-12.3295	2.60473	7.52123	2.84992	-2.23349	3.08946
-10	-5.86478	-4.35185	-6.87005	7.33539	-3.26899	11.1156	0.118015	-2.30481	3.38729	-9.32962	0.601823	-2.15203	0.11302	-1.39668	4.8046	-5.84047	-6.29039	4.4418	-2.38705	-3.9069	3.04861	-10.4557	-1.18931	2.16984	4.73317	0.596119	8.63293	-8.61978	-13.3054	-5.37149	-6.56645	5.6803	0.66744	-0.400582	-4.71568	0.982505	-9.31015	-5.50178	19.956	11.266	-0.581185	-7.81589	-4.98109	-0.926584	-11.4459
-9	17.0642	12.3219	57.0255	18.5386	9.97677	5.54113	30.5117	15.4716	25.7796	4.35804	-4.20615	-18.6896	-3.31054	1.61377	-2.53743	1.13127	5.30514	46.2002	-6.59225	-11.4451	3.70788	3.41678	-6.73695	-11.3529	17.5943	11.6069	9.78101	-6.27189	9.96912	-14.9547	3.87014	-4.02939	4.07141	2.28957	-8.64425	9.48828	2.39285	14.1276	3.43098	19.0489	8.55009	-5.55943	-3.60424	-6.45429	-4.21005
-8	89.9547	70.2551	80.1384	57.6832	49.3351	54.4246	59.0158	64.4341	81.3902	5.97771	-10.4494	7.12196	8.97296	3.67902	0.566943	3.53661	-8.35407	-5.21735	2.98954	-4.13551	1.14088	-3.76457	-7.28197	-9.58622	-2.53324	-2.30314	3.7063	4.85092	-3.88394	-5.47363	6.01344	-0.312346	2.01166	9.52394	10.5291	12.8743	22.3379	-4.57026	1.20878	8.57551	-8.30806	-4.31739	11.4126	9.04057	4.45301
-7	79.7445	106.058	89.0408	83.2078	84.3918	77.7344	90.187	90.3955	98.8515	10.6234	4.58825	26.8644	8.68005	-0.235492	14.6509	3.55684	-6.96333	-8.28397	-11.1771	-3.62606	-0.588272	-1.76278	-7.03989	-2.62348	-4.52203	-13.931	0.0193545	15.7968	0.798758	22.403	-2.44535	4.30208	10.7854	12.9808	8.95497	17.6223	-0.172208	-16.4342	-16.1746	-2.26046	-3.79041	-3.24972	0.141135	2.30045	5.19017
-6	95.608	103.991	105.131	101.352	101.117	97.7194	102.372	96.8577	102.508	26.3842	27.9158	17.2556	19.1124	15.0208	6.65174	13.1771	3.29906	8.81439	-2.41434	-2.83537	-8.98017	12.2163	1.48422	-5.78203	-0.574019	-6.89498	-9.70364	4.1678	-6.23374	-2.62312	-0.462583	5.44931	14.973	13.878	7.06182	8.9598	3.03489	-0.772443	-13.4731	3.21861	-0.695028	8.18573	-5.57106	-3.17088	0.434745
-5	112.061	98.4608	104.851	106.461	103.684	107.922	101.301	103.047	102.889	25.1107	37.2516	25.09	18.6326	7.69659	7.05623	12.3573	15.4119	15.9917	9.02573	-5.89535	4.24818	11.9704	8.48421	2.50129	-3.89318	6.43385	-2.54071	12.7288	7.6957	5.69092	5.20322	10.1397	6.34636	11.5584	16.2136	8.11446	10.9149	-7.21469	4.28577	11.8421	11.499	10.9733	-4.57889	2.63421	3.41553
Supplememntary Figure 8B/ Agonist activity of 7OH analogs at rKOR
Log [drug](M)	U50,488									7-OH									11-Cl-7OH (23)									11-F-7OH (22)									11-Br-7OH (24)
-13	15.3778	-21.0285	5.65048	14.0278	-2.54449	7.47698	-0.135352	-0.0654814	0.200833	5.7561	2.46002	-0.59916	11.3924	-1.85735	11.6902	1.60258	-2.59556	3.80733	2.6438	19.3085	15.1998	15.6888	12.292	1.70043	4.48912	13.3107	4.02866	18.2754	7.8104	16.2642	12.0322	1.98364	9.1095	-1.88603	4.58278	-1.36949	-5.11517	8.48441	8.58255	29.3433	7.51978	9.7517	3.9044	5.76126	8.18629
-11	14.5408	16.0207	12.5103	4.84195	1.19401	-6.0359	1.61818	7.4372	7.99863	3.848	0.466234	0.648207	7.79644	8.5204	-1.87774	0.336916	-2.37155	2.03468	20.1355	7.2112	5.41879	15.9158	14.9773	3.28937	5.03077	2.5469	3.56165	-1.844	21.6085	6.86742	10.1299	11.9047	-4.025	6.30857	-3.65661	-2.65187	-9.15785	9.8247	5.5119	-1.70199	25.9779	16.6823	6.04701	6.14297	5.10786
-10	35.0346	18.3945	9.02118	2.68925	4.2994	7.97593	6.09506	5.65133	5.57989	-1.1625	-7.14251	8.30506	14.5638	5.98274	1.38218	-0.516304	-2.6368	4.02369	7.8399	7.15371	27.1145	5.22455	8.77812	7.65027	0.699262	-2.78125	2.08203	1.53907	1.5713	-3.1102	5.6014	10.9469	10.7639	2.85332	4.90094	1.66987	-3.09006	-6.05709	13.4494	16.7517	7.42388	2.46157	3.39661	1.92385	5.16425
-9	71.9974	47.4476	55.4405	34.71	32.6176	23.1918	31.9811	25.1113	43.8307	4.92196	-12.3356	11.254	8.30065	17.6392	14.4513	3.60662	6.21027	-1.55125	6.73843	3.9698	11.9053	20.8557	20.3344	22.4492	3.13164	-0.673045	0.0393474	2.37385	3.55658	1.50298	17.2927	4.28841	-5.05093	9.99775	-1.96928	-2.38383	2.39136	0.469318	-2.7298	8.84374	10.6443	-8.12844	0.419152	-1.63468	9.51428
-8	97.1338	87.534	71.2727	73.8901	67.02	63.8849	71.151	81.7462	62.3344	4.17432	5.52013	21.8967	-3.05808	2.36017	0.697808	14.0563	6.30968	24.1641	0.507985	-0.733203	4.65633	8.71283	2.1745	4.58853	10.047	0.110831	9.91181	5.78725	-5.90894	29.0355	11.9094	9.55079	-12.1962	10.3961	-3.52519	1.15426	15.8006	9.74309	5.00381	1.56532	3.38137	-4.9468	4.55149	0.265519	16.2208
-7	93.8097	92.9759	124.859	102.93	93.3335	100.856	93.5038	95.0802	87.1004	32.3706	5.50434	6.85889	19.3779	10.5115	15.4551	8.60035	9.15138	16.9313	11.5045	-0.826141	-10.6783	7.76847	-4.17369	5.42011	2.7074	2.95208	8.47839	18.031	31.9599	33.0367	-2.21193	3.5973	-1.38536	1.63539	2.30972	9.2799	4.7985	-15.0915	10.4804	13.2829	19.8014	0.675216	3.16884	0.080299	-0.969933
-6	76.8024	102.556	102.015	102.054	98.9127	101.814	101.904	102.193	96.5657	50.3386	47.4584	37.1736	16.4913	27.1082	15.3746	22.6508	23.988	23.2951	8.06615	4.41176	-3.24415	6.74745	-4.42615	-2.32135	10.6533	7.81282	3.40315	13.2987	25.9578	3.4416	5.53373	11.6761	-0.564814	7.28282	13.1071	4.99728	5.47164	-3.31412	-2.15742	12.7013	24.7501	18.1661	1.85562	-1.53939	-0.316139
-5	117.715	104.999	100.36	103.8	92.4916	100.198	109.593	111.126	100.875	51.4853	69.9742	40.1102	17.9877	23.0672	30.6086	23.1026	36.1112	26.5447	7.77828	10.9917	16.9019	-6.18847	-1.8256	8.44182	6.4374	16.0399	7.56552	22.082	29.1799	24.9804	9.10721	13.0188	13.182	6.08299	2.97272	4.11217	25.6296	-9.74289	0.661052	8.62839	-4.98757	6.19817	4.32297	3.4884	6.258

## Sheet: Sheet3
Supplementary Figure 9A: Antagonist activity of 11-Br-7OH (24) analog at the hDOR
Log[drug] (M)	EC80 DPDPE									Tipp-Psi									11-Br-7OH (24)
-14
-13	0.116921	0.107623	0.102053	0.107403	0.0917122	0.0808402	0.0421202	0.0171338	0.0312038
-13	0.128891	0.119749	0.109326	0.10285	0.101123	0.100785	0.033864	0.0321093	0.0270636
-13	0.109822	0.108857	0.10612	0.0931311	0.0985625	0.0958022		0.0317915	0.0439546
-12										0.114394	0.111469	0.111111	0.106898	0.090629	0.0999448	0.03847516*	0.04345375*	0.02767473*
-11										0.112981	0.109769	0.118291	0.100931	0.08964	0.10259	0.02138734*	0.02625811*	0.004860759*	0.122003	0.116984	0.109488	0.0953898	0.0911469	0.0989417	0.0403788	0.0271358	0.0350974
-10										0.0935948	0.0923289	0.10315	0.0860927	0.0895948	0.0950848	0.03796881*	0.03655612*	0.03440791*	0.101368	0.102064	0.107189	0.1078	0.104213	0.100871	0.033924	0.0225349	0.0434783
-9										0.0727926	0.0621868	0.0805734	0.0682437	0.0641024	0.0552038	0.01491302*	0.01378584*	0.01433635*	0.104687	0.101934	0.117224	0.0923381	0.102202	0.100397	0.0235232	0.0417385	0.0371364
-8										0.00920641	0.0219217	0.0191791	-0.00106573	-0.0198058	-0.00771302	0.01998204*	0.004637718*	0.03260785*	0.107569	0.105478	0.108256	0.106974	0.101446	0.0945098	0.0465074	0.0363834	0.0374733
-7										0.0030098	-0.0122827	-0.00709575	-0.0317481	-0.037751	-0.0433229	0.008215904*	0.007748961*	0.002857625*	0.105747	0.110046	0.098166	0.0977365	0.0895008	0.0953129	0.0471123	0.0204675	0.0278684
-6										0.000279546	0.00207675	0.0164002	-0.0377305	-0.0345531	-0.0370771	0.02764344*	0.00714165*	0.02298391*	0.0451453	0.0438511	0.0444901	0.0315658	0.0406707	0.0539924	0.0178588	0.0304449	0.0243188
-5																			0.0210373	0.0157316	0.00996649	-0.0159295	-0.0192761	-0.0242701	0.0204762	0.0194848	0.0155948
Supplementary Figure 9B: Antagonist activity of 11-Br-7OH (24) analog at the mDOR
Log[drug] (M)	EC80 DPDPE									Tipp-Psi									11-Br-7OH (24)
-14
-13	0.22164	0.210499	0.207633	0.125962	0.11122	0.110558	0.0531457	0.0358115	0.0446483
-13	0.205045	0.211917	0.205928	0.121018	0.115466	0.111954	0.0678486	0.0597736	0.0407242
-13	0.209826	0.209224	0.210745	0.120777	0.113559	0.121203	0.0602691	0.0494908	0.0538383
-12										0.219318	0.198605	0.211313	0.113609	0.106456	0.120584	0.0539976	0.032846	0.0417098
-11										0.217784	0.219505	0.215139	0.11002	0.117544	0.108918	0.033208	0.0504656	0.0340418	0.208004	0.214438	0.210998	0.13207	0.126415	0.131337	0.0507489	0.0373285	0.0489637
-10										0.212658	0.208812	0.218616	0.122297	0.101769	0.116849	0.0344878	0.0513325	0.0405875	0.212213	0.220489	0.230252	0.125543	0.122865	0.130984	0.0475646	0.0436245	0.0338808
-9										0.193435	0.210024	0.206703	0.130336	0.110348	0.12166	0.0442069	0.0235662	0.0386074	0.215802	0.213794	0.208484	0.137105	0.133927	0.125334	0.0414454	0.0486149	0.0462437										0.208004	0.214438	0.210998	0.13207	0.126415	0.131337	0.0507489	0.0373285	0.0489637
-8										0.0817255	0.0942346	0.0950819	0.023352	3.65972e-05	0.0433386	0.0273237	0.0334688	0.0172349	0.206516	0.218152	0.214523	0.118774	0.134576	0.127433	0.0557672	0.0580958	0.0333774										0.212213	0.220489	0.230252	0.125543	0.122865	0.130984	0.0475646	0.0436245	0.0338808
-7										0.0374798	0.0313247	0.0375873	-0.0411484	-0.0367312	-0.0410207	0.0254696	0.0124766	0.0115654	0.214416	0.206807	0.216451	0.124462	0.123643	0.124858	0.0624245	0.054594	0.0623224										0.215802	0.213794	0.208484	0.137105	0.133927	0.125334	0.0414454	0.0486149	0.0462437
-6										0.0310732	0.0316989	0.0352941	-0.0470964	-0.0573399	-0.0539782	0.0157715	0.0141858	0.00602508	0.150453	0.150114	0.158264	0.0913123	0.0712762	0.0777475	0.0223675	0.034991	0.0394232										0.206516	0.218152	0.214523	0.118774	0.134576	0.127433	0.0557672	0.0580958	0.0333774
-5																			0.063994	0.0629098	0.0714082	-0.0292004	-0.0268846	-0.0236362	0.0236982	0.00593001	0.00354952										0.214416	0.206807	0.216451	0.124462	0.123643	0.124858	0.0624245	0.054594	0.0623224
																																					0.150453	0.150114	0.158264	0.0913123	0.0712762	0.0777475	0.0223675	0.034991	0.0394232
																																					0.063994	0.0629098	0.0714082	-0.0292004	-0.0268846	-0.0236362	0.0236982	0.00593001	0.00354952

## Sheet: Sheet5
Supplementary Figure 10A: Antagonist activity of 11-Br-7OH (24) analog at the hKOR
Log[drug] (M)	EC80 U50,488									Nor-BNI									11-Br-7OH (24)
-14
-13	0.086744	0.111265	0.11018	0.199757	0.170334	0.193071	0.17055	0.180682	0.173369
-13	0.111888	0.0975891	0.0938197	0.176507	0.179121	0.168821	0.169524	0.173858	0.155039
-13	0.103209	0.101564	0.0866993	0.192828	0.202461	0.174011	0.18097	0.172745	0.159019
-12										0.100246	0.105149	0.100031	0.195652	0.180471	0.200441	0.16863	0.17783	0.187342
-11										0.0918902	0.082974	0.0841343	0.192674	0.176218	0.181624	0.170139	0.166858	0.164835	0.107305	0.093675	0.108978	0.207233	0.183304	0.19245	0.170746	0.18946	0.165927
-10										0.0397352	0.023278	0.0365117	0.187381	0.17638	0.183672	0.164069	0.163259	0.167442	0.0978154	0.107766	0.10728	0.19564	0.191099	0.193574	0.175954	0.169233	0.171429
-9										0.00659633	0.0103387	0.0122516	0.0132312	0.032062	0.0292072	0.1683984*	0.1736289*	0.1700058*	0.0940294	0.0867591	0.0810713	0.170362	0.186841	0.186107	0.163529	0.185208	0.182312
-8										0.000103235	0.00527561	0.00434333	-0.00165594	-0.0118817	0.00207156	0.1776137*	0.1841423*	0.1741045*				0.140322	0.136217	0.13745	0.175261	0.171328	0.179056
-7										0.00361431	0.00756401	0.00389171	-0.0091818	-0.0107221	-0.00340372	0.1620826*	0.170514*	0.1772355*	0.0643655	0.0772837	0.0833389	0.158893	0.158128	0.166403	0.145251	0.145402	0.148196
-6										0.0113989	0.00234366	0.00544113	-0.00592464	0.0062086	-0.0184555	0.1844226*	0.165141*	0.1587467*	0.014298	0.0107203	0.0191624	0.0707435	0.07832	0.0787214	0.0700097	0.0735677	0.0537215
-5																			0.0110855	0.00519902	-0.00757015	0.00613266	0.00151467	0.00193316	0.023291	0.014752	0.0134861
Supplementary Figure 10B: Antagonist activity of 11-Br-7OH (24) analog at the rKOR
Log[drug] (M)	EC80 U50,488									Tipp-Psi									153
-14
-14
-14
-14
-13	0.161706	0.153896	0.150294	0.182776	0.168734	0.173027	0.0625862	0.0559066	0.052937
-13	0.172072	0.155492	0.144082	0.182135	0.183669	0.187966	0.0588877	0.0737359	0.0653634
-13	0.169668	0.166919	0.173435	0.18537	0.186052	0.174725	0.0701877	0.061579	0.0566678
-12										0.163922	0.152777	0.154832	0.176095	0.177746	0.173825	0.0531822	0.0484081	0.0575789
-11										0.145279	0.15586	0.137768	0.200477	0.184955	0.189103	0.0642208	0.0504036	0.050421	0.175217	0.161112	0.173055	0.171999	0.183448	0.165941	0.0690888	0.0772076	0.0555312
-10										0.12625	0.136306	0.136956	0.168964	0.172234	0.181351	0.062328	0.0520934	0.0458407	0.178577	0.159766	0.16129	0.178924	0.177501	0.178751	0.0663148	0.0504625	0.0584358
-9										0.00786942	0.0122395	-0.00255579	0.00539929	0.026482	0.0268787	-0.00431174	0.00137269	0.010195	0.171221	0.16724	0.15699	0.185171	0.17333	0.192514	0.0558	0.0580963	0.0647711
-8										-0.0139425	-0.0138364	-0.0179548	-0.0235353	-0.0320459	-0.0170826	-0.00999582	-0.00835925	-0.00505322				0.138014	0.146487	0.158199	0.0560717	0.0580398	0.0692841
-7										-0.0185568	-0.0131708	-0.00574029	-0.0343218	-0.0284557	-0.0198481	-4.18425e-05	-0.0198859	-0.0104308	0.135131	0.140019	0.117066	0.161742	0.15427	0.152995	0.0528453	0.0443669	0.0474484
-6										-0.00280029	-0.00586134	-0.00990528	-0.0265892	-0.0270222	-0.0243302	-0.00989735	-0.00798684	-0.00843763	0.051244	0.0546156	0.0452572	0.0641846	0.0586347	0.0624241	0.0159275	0.0195558	0.0139927
-5																			0.0213124	-0.00186515	-0.00421429	0.00864035	0.00205785	-0.0010342	-0.00263101	0.00443745	-0.00234932
